# Supplementary material for: A novel multi-model feature generation technique for suicide detection
Source: PeerJ Comput Sci. 2024 Oct 28;10:e2301. doi: 10.7717/peerj-cs.2301 (PMC11623287; doi:10.7717/peerj-cs.2301)
Supplement: Supplemental Information 1 [file peerj-cs-10-2301-s001.ipynb]

# %% [code]
import pandas as pd
import numpy as np
import matplotlib.pyplot as plt
import seaborn as sns
from google_play_scraper import app, Sort, reviews_all,reviews

# %% [code]
import json
import pandas as pd
import numpy as np
import re
import sys
import nltk
from nltk.corpus import stopwords, sentiwordnet as swn
from nltk.stem import WordNetLemmatizer
from nltk import ngrams
from sklearn.feature_extraction.text import CountVectorizer
from sklearn.decomposition import LatentDirichletAllocation
import collections
from vaderSentiment.vaderSentiment import SentimentIntensityAnalyzer
import matplotlib.pyplot as plt


# %% [code]
from sklearn.metrics import accuracy_score
from sklearn.metrics import classification_report
from sklearn.metrics import confusion_matrix

# %% [code]


# %% [code]
import tensorflow.keras.layers as Layers
import tensorflow.keras.activations as Actications
import tensorflow.keras.models as Models
import tensorflow.keras.optimizers as Optimizer
import tensorflow.keras.metrics as Metrics
import tensorflow.keras.utils as Utils
from keras.utils.vis_utils import model_to_dot
import os
import matplotlib.pyplot as plot
import cv2
import numpy as np
from sklearn.utils import shuffle
from sklearn.metrics import confusion_matrix as CM
from random import randint
from IPython.display import SVG
import matplotlib.gridspec as gridspec
import tensorflow as tf
from keras.models import Sequential
from keras.layers import Dense,Flatten,Conv2D,MaxPooling2D,Dropout,BatchNormalization,Activation
from keras.preprocessing.image import ImageDataGenerator

# %% [code]


# %% [code]
data=pd.read_csv("Suicide_Detection.csv")

# %% [code]


# %% [code]
from collections import Counter
Counter(data['class'])

# %% [code]
#Preprocessing of text tweets to remove : Punction, Numbers, stropwords hash tages , links stemming, lematization


import nltk
from nltk.tokenize import RegexpTokenizer
from nltk.stem import WordNetLemmatizer,PorterStemmer
from nltk.corpus import stopwords
import re
lemmatizer = WordNetLemmatizer()
stemmer = PorterStemmer() 

def preprocess(sentence):
    sentence=str(sentence)
    sentence = sentence.lower()
    sentence=sentence.replace('{html}',"") 
    cleanr = re.compile('<.*?>')
    cleantext = re.sub(cleanr, '', sentence)
    rem_url=re.sub(r'http\S+', '',cleantext)
    rem_num = re.sub('[0-9]+', '', rem_url)
    tokenizer = RegexpTokenizer(r'\w+')
    tokens = tokenizer.tokenize(rem_num)  
    filtered_words = [w for w in tokens if len(w) > 2 if not w in stopwords.words('english') and "amp"]
    lemma_words=[lemmatizer.lemmatize(w) for w in filtered_words]
    return " ".join(lemma_words)


data['cleanText']=data['text'].map(lambda s:preprocess(s)) 

# %% [code]


# %% [code]
df=data
# Number of positive and negative classes
positive_count = df[df['class'] == 'suicide'].shape[0]
negative_count = df[df['class'] == 'non-suicide'].shape[0]

# Number of posts
total_posts = len(df)

# Calculate word counts for each post
df['word_count'] = df['cleanText'].apply(lambda x: len(x.split()))

# Find the largest and smallest posts in terms of word count
largest_post = df[df['word_count'] == df['word_count'].max()]['cleanText'].values[0]
smallest_post = df[df['word_count'] == df['word_count'].min()]['cleanText'].values[0]

# Calculate the average number of words
average_word_count = df['word_count'].mean()

# Display the statistics
print("Number of Positive Posts:", positive_count)
print("Number of Negative Posts:", negative_count)
print("Total Number of Posts:", total_posts)
print("Largest Post (in terms of words):", largest_post)
print("Smallest Post (in terms of words):", smallest_post)
print("Average Number of Words:", average_word_count)

# %% [code]
df=df.dropna()
# Number of posts
total_posts = len(df)

# Calculate word counts for each post
df['word_count'] = df['cleanText'].apply(lambda x: len(x.split()))

# Find the largest and smallest posts in terms of word count
largest_post = df[df['word_count'] == df['word_count'].max()]['cleanText'].values[0]
smallest_post = df[df['word_count'] == df['word_count'].min()]['cleanText'].values[0]

# Calculate the average number of words
average_word_count = df['word_count'].mean()

# Output the results
print("Number of Words in Smallest Post:", df['word_count'].min())
print("Number of Words in Largest Post:", df['word_count'].max())
print("Average Number of Words:", average_word_count)

# %% [code]


# %% [code]
data=pd.read_csv("preprocesseddata.csv")

# %% [code]
data["cleanText"]=data["cleanText"].astype(str)

# %% [code]
data5=data.loc[data['class'] == "suicide"]
data4=data.loc[data['class'] == "non-suicide"]

# %% [code]
#wordcloud to see to most useable word to analyze the topics in tweets text
from wordcloud import WordCloud, STOPWORDS 
import matplotlib.pyplot as plt 
import pandas as pd 
wordcloud = WordCloud().generate(' '.join(data5['cleanText']))
  
# plot the WordCloud image                        
plt.figure(figsize = (4, 2), facecolor = None, dpi=500) 
plt.imshow(wordcloud) 
plt.axis("off") 
plt.tight_layout(pad = 0) 
  
plt.savefig('suicideWC.pdf')

# %% [code]
#wordcloud to see to most useable word to analyze the topics in tweets text
from wordcloud import WordCloud, STOPWORDS 
import matplotlib.pyplot as plt 
import pandas as pd 
wordcloud = WordCloud().generate(' '.join(data4['cleanText']))
  
# plot the WordCloud image                        
plt.figure(figsize = (4, 2), facecolor = None, dpi=500) 
plt.imshow(wordcloud) 
plt.axis("off") 
plt.tight_layout(pad = 0) 
plt.savefig('nonsuicideWC.pdf')

# %% [code]
from sklearn.model_selection import train_test_split

X_train, X_test, y_train, y_test = train_test_split(data['cleanText'],data['class'],test_size=0.20, random_state=200,shuffle=True)

# %% [code]
from sklearn.feature_extraction.text import TfidfVectorizer
vectorizer = TfidfVectorizer()
X = vectorizer.fit_transform(X_train)
y = vectorizer.transform(X_test)

# %% [code]
from sklearn.feature_extraction.text import CountVectorizer
vectorizer = CountVectorizer()
X1 = vectorizer.fit_transform(X_train)
y1 = vectorizer.transform(X_test)

# %% [code]
from sklearn.feature_extraction.text import HashingVectorizer
vectorizer = HashingVectorizer()
X2 = vectorizer.fit_transform(X_train)
y2= vectorizer.transform(X_test)

# %% [code]
from sklearn.feature_extraction.text import TfidfVectorizer
vectorizer = TfidfVectorizer()
Xf = vectorizer.fit_transform(data['cleanText'])

from sklearn.feature_extraction.text import CountVectorizer
vectorizer = CountVectorizer()
Xf1 = vectorizer.fit_transform(data['cleanText'])

from sklearn.feature_extraction.text import HashingVectorizer
vectorizer = HashingVectorizer()
Xf2 = vectorizer.fit_transform(data['cleanText'])

# %% [code]
from sklearn.datasets import load_iris
from sklearn.feature_selection import SelectKBest
from sklearn.feature_selection import chi2
from sklearn.decomposition import PCA
y = data['class']
X = Xf.astype(int)
X=abs(X)
chi2_features = SelectKBest(chi2, k = 15000)
X_kbest_features = chi2_features.fit_transform(X,y)

X = Xf1.astype(int)
X=abs(X)
chi2_features = SelectKBest(chi2, k = 15000)
X_kbest_features1 = chi2_features.fit_transform(X,y)

X = Xf2.astype(int)
X=abs(X)
chi2_features = SelectKBest(chi2, k =15000)
X_kbest_features2 = chi2_features.fit_transform(X,y)


# %% [code]
Xf1.shape

# %% [code]


# %% [code]


# %% [code]


# %% [markdown]
# BoW

# %% [code]
from sklearn.linear_model import LogisticRegression
dt=LogisticRegression(random_state=1000, solver='liblinear',multi_class='ovr',C=3.0)
dtP1=dt.fit(X1, y_train).predict(y1)
print(accuracy_score(y_test,dtP1))
print(classification_report(y_test,dtP1))
print(confusion_matrix(y_test,dtP1))

# %% [code]

from sklearn.ensemble import GradientBoostingClassifier
dt = GradientBoostingClassifier(max_depth=200, learning_rate=0.2, n_estimators=50, random_state=52)
dtP1=dt.fit(X1, y_train).predict(y1)
print(accuracy_score(y_test,dtP1))
print(classification_report(y_test,dtP1))
print(confusion_matrix(y_test,dtP1))

# %% [code]
from sklearn.ensemble import RandomForestClassifier
dt = RandomForestClassifier(n_estimators=200, max_depth=50) 
dtP1=dt.fit(X1, y_train).predict(y1)
print(accuracy_score(y_test,dtP1))
print(classification_report(y_test,dtP1))
print(confusion_matrix(y_test,dtP1))

# %% [code]
from sklearn.svm import LinearSVC
print("SVC")
dt = LinearSVC()
dtP1=dt.fit(X1, y_train).predict(y1)
print(accuracy_score(y_test,dtP1))
print(classification_report(y_test,dtP1))
print(confusion_matrix(y_test,dtP1))

# %% [code]
from sklearn.ensemble import ExtraTreesClassifier
print("ETC")
dt = ExtraTreesClassifier(n_estimators=200, random_state=5, max_depth=20)
dtP1=dt.fit(X1, y_train).predict(y1)
print(accuracy_score(y_test,dtP1))
print(classification_report(y_test,dtP1))
print(confusion_matrix(y_test,dtP1))

# %% [code]
from sklearn.neighbors import KNeighborsClassifier
dt = KNeighborsClassifier(n_neighbors=3)
dtP1=dt.fit(X1, y_train).predict(y1)
print(accuracy_score(y_test,dtP1))
print(classification_report(y_test,dtP1))
print(confusion_matrix(y_test,dtP1))

# %% [code]

array1=[[22151 , 1102],
 [ 2292 ,20870]]
LR = pd.DataFrame(array1, index = [i for i in "01"],
                  columns = [i for i in "01"])

array2=[[20697 , 2556],
 [ 3112, 20050]]
GBM = pd.DataFrame(array2, index = [i for i in "01"],
                  columns = [i for i in "01"])

array3=[[20963 , 2290],
 [ 4321, 18841]]
RF = pd.DataFrame(array3, index = [i for i in "01"],
                  columns = [i for i in "01"])

array4=[[22028,  1225],
 [ 2373, 20789]]
SVC = pd.DataFrame(array4, index = [i for i in "01"],
                  columns = [i for i in "01"])

array5=[[21699 , 1554],
 [ 9231, 13931]]
ETC = pd.DataFrame(array5, index = [i for i in "01"],
                  columns = [i for i in "01"])

array6=[[20353 , 2900],
 [ 7813, 15349]]
KNN = pd.DataFrame(array6, index = [i for i in "01"],
                  columns = [i for i in "01"])

# %% [code]
i=1
def plot_sub_sentiment(Airline,A):
    sns.set()
    #tmp = rfc.fit(X_train, y_train.ravel())
    sns.heatmap(Airline,annot=True,fmt = "d",linecolor="k",linewidths=3)
    plt.title(A,fontsize=12)

plt.figure(1,figsize=(12, 6),dpi=500)
plt.subplot(231) 
plot_sub_sentiment(LR,'LR')
plt.subplot(232)
plot_sub_sentiment(GBM,'GBM')
plt.subplot(233) 
plot_sub_sentiment(RF,'RF')
plt.subplot(234)
plot_sub_sentiment(SVC,'SVM')
plt.subplot(235) 
plot_sub_sentiment(ETC,'ETC')
plt.subplot(236)
plot_sub_sentiment(KNN,'KNN')

plt.savefig('confBoW.pdf')


# %% [code]


# %% [markdown]
# TF-IDF

# %% [code]


# %% [code]
from sklearn.linear_model import LogisticRegression
dt=LogisticRegression(random_state=1000, solver='liblinear',multi_class='ovr',C=3.0)
dtP1=dt.fit(X, y_train).predict(y)
print(accuracy_score(y_test,dtP1))
print(classification_report(y_test,dtP1))
print(confusion_matrix(y_test,dtP1))

# %% [code]

from sklearn.ensemble import GradientBoostingClassifier
dt = GradientBoostingClassifier(max_depth=200, learning_rate=0.2, n_estimators=50, random_state=52)
dtP1=dt.fit(X, y_train).predict(y)
print(accuracy_score(y_test,dtP1))
print(classification_report(y_test,dtP1))
print(confusion_matrix(y_test,dtP1))

# %% [code]
from sklearn.ensemble import RandomForestClassifier
dt = RandomForestClassifier(n_estimators=200, max_depth=50) 
dtP1=dt.fit(X, y_train).predict(y)
print(accuracy_score(y_test,dtP1))
print(classification_report(y_test,dtP1))
print(confusion_matrix(y_test,dtP1))

# %% [code]
from sklearn.svm import LinearSVC
print("SVC")
dt = LinearSVC()
dtP1=dt.fit(X, y_train).predict(y)
print(accuracy_score(y_test,dtP1))
print(classification_report(y_test,dtP1))
print(confusion_matrix(y_test,dtP1))

# %% [code]
from sklearn.ensemble import ExtraTreesClassifier
print("ETC")
dt = ExtraTreesClassifier(n_estimators=200, random_state=5, max_depth=20)
dtP1=dt.fit(X, y_train).predict(y)
print(accuracy_score(y_test,dtP1))
print(classification_report(y_test,dtP1))
print(confusion_matrix(y_test,dtP1))

# %% [code]
from sklearn.neighbors import KNeighborsClassifier
dt = KNeighborsClassifier(n_neighbors=3)
dtP1=dt.fit(X, y_train).predict(y)
print(accuracy_score(y_test,dtP1))
print(classification_report(y_test,dtP1))
print(confusion_matrix(y_test,dtP1))

# %% [code]


# %% [code]

array1=[[21933  ,1320],
 [ 1600, 21562]]
LR = pd.DataFrame(array1, index = [i for i in "01"],
                  columns = [i for i in "01"])

array2=[[20730 , 2523],
 [ 3167, 19995]]
GBM = pd.DataFrame(array2, index = [i for i in "01"],
                  columns = [i for i in "01"])

array3=[[20730 , 2523],
 [ 3167, 19995]]
RF = pd.DataFrame(array3, index = [i for i in "01"],
                  columns = [i for i in "01"])

array4=[[22024 , 1229],
 [ 1622, 21540]]
SVC = pd.DataFrame(array4, index = [i for i in "01"],
                  columns = [i for i in "01"])

array5=[[21481 , 1772],
 [ 6070, 17092]]
ETC = pd.DataFrame(array5, index = [i for i in "01"],
                  columns = [i for i in "01"])

array6=[[22892,   361],
 [21782 , 1380]]
KNN = pd.DataFrame(array6, index = [i for i in "01"],
                  columns = [i for i in "01"])

# %% [code]
i=1
def plot_sub_sentiment(Airline,A):
    sns.set()
    #tmp = rfc.fit(X_train, y_train.ravel())
    sns.heatmap(Airline,annot=True,fmt = "d",linecolor="k",linewidths=3)
    plt.title(A,fontsize=12)

plt.figure(1,figsize=(12, 6),dpi=500)
plt.subplot(231) 
plot_sub_sentiment(LR,'LR')
plt.subplot(232)
plot_sub_sentiment(GBM,'GBM')
plt.subplot(233) 
plot_sub_sentiment(RF,'RF')
plt.subplot(234)
plot_sub_sentiment(SVC,'SVM')
plt.subplot(235) 
plot_sub_sentiment(ETC,'ETC')
plt.subplot(236)
plot_sub_sentiment(KNN,'KNN')

plt.savefig('confTFIDF.pdf')


# %% [code]


# %% [code]


# %% [markdown]
# Hybrid 

# %% [code]
from sklearn.feature_extraction.text import TfidfVectorizer
vectorizer = TfidfVectorizer()
X = vectorizer.fit_transform(data["cleanText"])

# %% [code]
from sklearn.linear_model import LogisticRegression
dt=LogisticRegression(random_state=1000, solver='liblinear',multi_class='ovr',C=3.0)
dtP1=dt.fit(X, data["class"]).predict_proba(X)

# %% [code]
from sklearn.svm import SVC
dt = SVC(kernel='linear', probability=True)
dtP2=dt.fit(X, data["class"]).predict_proba(X)

# %% [code]
from sklearn.ensemble import RandomForestClassifier
dt = RandomForestClassifier(n_estimators=200, max_depth=50) 
dtP3=dt.fit(X, data["class"]).predict_proba(X)

# %% [code]
tf=pd.DataFrame(dtP1)
df=pd.DataFrame(dtP2)
rf=pd.DataFrame(dtP2)
result = pd.concat([tf, df,rf], axis=1).reindex(tf.index)

# %% [code]
from sklearn.model_selection import train_test_split

X_1, X_2, y_1, y_2 = train_test_split(result,data['class'],test_size=0.20, random_state=200,shuffle=True)

# %% [code]
from sklearn.linear_model import LogisticRegression
dt=LogisticRegression(random_state=1000, solver='liblinear',multi_class='ovr',C=3.0)
dtP1=dt.fit(X_1, y_1).predict(X_2)
print(accuracy_score(y_2,dtP1))
print(classification_report(y_2,dtP1))
print(confusion_matrix(y_2,dtP1))

# %% [code]
from sklearn.ensemble import RandomForestClassifier
dt = RandomForestClassifier(n_estimators=200, max_depth=200) 
dtP1=dt.fit(X_1, y_1).predict(X_2)
print(accuracy_score(y_2,dtP1))
print(classification_report(y_2,dtP1))
print(confusion_matrix(y_2,dtP1))

# %% [code]
from sklearn.svm import LinearSVC
print("SVC")
dt = SVC(kernel='linear', probability=True)
dtP1=dt.fit(X_1, y_1).predict(X_2)
print(accuracy_score(y_2,dtP1))
print(classification_report(y_2,dtP1))
print(confusion_matrix(y_2,dtP1))

# %% [code]
from sklearn.ensemble import ExtraTreesClassifier
print("ETC")
dt = ExtraTreesClassifier(n_estimators=200, random_state=5, max_depth=20)
dtP1=dt.fit(X_1, y_1).predict(X_2)
print(accuracy_score(y_2,dtP1))
print(classification_report(y_2,dtP1))
print(confusion_matrix(y_2,dtP1))

# %% [code]
from sklearn.neighbors import KNeighborsClassifier
dt = KNeighborsClassifier(n_neighbors=3)
dtP1=dt.fit(X_1, y_1).predict(X_2)
print(accuracy_score(y_2,dtP1))
print(classification_report(y_2,dtP1))
print(confusion_matrix(y_2,dtP1))

# %% [code]

from sklearn.ensemble import GradientBoostingClassifier
dt = GradientBoostingClassifier(max_depth=200, learning_rate=0.2, n_estimators=50, random_state=52)
dtP1=dt.fit(X_1, y_1).predict(X_2)
print(accuracy_score(y_2,dtP1))
print(classification_report(y_2,dtP1))
print(confusion_matrix(y_2,dtP1))

# %% [code]

array1=[[22221,  1032],
 [ 1075, 22087]]
LR = pd.DataFrame(array1, index = [i for i in "01"],
                  columns = [i for i in "01"])

array2=[[21664  ,1589],
 [ 1444 ,21718]]
GBM = pd.DataFrame(array2, index = [i for i in "01"],
                  columns = [i for i in "01"])

array3=[[21921,  1332],
 [ 1030 ,22132]]
RF = pd.DataFrame(array3, index = [i for i in "01"],
                  columns = [i for i in "01"])

array4=[[22202 , 1051],
 [ 1027, 22135]]
SVC = pd.DataFrame(array4, index = [i for i in "01"],
                  columns = [i for i in "01"])

array5=[[21946 , 1307],
 [  995, 22167]]
ETC = pd.DataFrame(array5, index = [i for i in "01"],
                  columns = [i for i in "01"])

array6=[[21889,  1364],
 [ 1129, 22033]]
KNN = pd.DataFrame(array6, index = [i for i in "01"],
                  columns = [i for i in "01"])

# %% [code]
i=1
def plot_sub_sentiment(Airline,A):
    sns.set()
    #tmp = rfc.fit(X_train, y_train.ravel())
    sns.heatmap(Airline,annot=True,fmt = "d",linecolor="k",linewidths=3)
    plt.title(A,fontsize=12)

plt.figure(1,figsize=(12, 6),dpi=500)
plt.subplot(231) 
plot_sub_sentiment(LR,'LR')
plt.subplot(232)
plot_sub_sentiment(GBM,'GBM')
plt.subplot(233) 
plot_sub_sentiment(RF,'RF')
plt.subplot(234)
plot_sub_sentiment(SVC,'SVM')
plt.subplot(235) 
plot_sub_sentiment(ETC,'ETC')
plt.subplot(236)
plot_sub_sentiment(KNN,'KNN')

plt.savefig('confHYBRID.pdf')


# %% [code]


# %% [code]


# %% [code]


# %% [code]


# %% [markdown]
# Hashing

# %% [code]
from sklearn.linear_model import LogisticRegression
dt=LogisticRegression(random_state=1000, solver='liblinear',multi_class='ovr',C=3.0)
dtP1=dt.fit(X2, y_train).predict(y2)
print(accuracy_score(y_test,dtP1))
print(classification_report(y_test,dtP1))
print(confusion_matrix(y_test,dtP1))

# %% [code]

from sklearn.ensemble import GradientBoostingClassifier
dt = GradientBoostingClassifier(max_depth=200, learning_rate=0.2, n_estimators=50, random_state=52)
dtP1=dt.fit(X2, y_train).predict(y2)
print(accuracy_score(y_test,dtP1))
print(classification_report(y_test,dtP1))
print(confusion_matrix(y_test,dtP1))

# %% [code]
from sklearn.ensemble import RandomForestClassifier
dt = RandomForestClassifier(n_estimators=200, max_depth=50) 
dtP1=dt.fit(X2, y_train).predict(y2)
print(accuracy_score(y_test,dtP1))
print(classification_report(y_test,dtP1))
print(confusion_matrix(y_test,dtP1))

# %% [code]
from sklearn.svm import LinearSVC
print("SVC")
dt = LinearSVC()
dtP1=dt.fit(X2, y_train).predict(y2)
print(accuracy_score(y_test,dtP1))
print(classification_report(y_test,dtP1))
print(confusion_matrix(y_test,dtP1))

# %% [code]
from sklearn.ensemble import ExtraTreesClassifier
print("ETC")
dt = ExtraTreesClassifier(n_estimators=200, random_state=5, max_depth=20)
dtP1=dt.fit(X2, y_train).predict(y2)
print(accuracy_score(y_test,dtP1))
print(classification_report(y_test,dtP1))
print(confusion_matrix(y_test,dtP1))

# %% [code]
from sklearn.neighbors import KNeighborsClassifier
dt = KNeighborsClassifier(n_neighbors=3)
dtP1=dt.fit(X2, y_train).predict(y2)
print(accuracy_score(y_test,dtP1))
print(classification_report(y_test,dtP1))
print(confusion_matrix(y_test,dtP1))

# %% [code]


# %% [code]

array1=[[21848  ,1405],
 [ 1652 ,21510]]
LR = pd.DataFrame(array1, index = [i for i in "01"],
                  columns = [i for i in "01"])

array2=[[20733 , 2520],
 [ 3199 ,19963]]
GBM = pd.DataFrame(array2, index = [i for i in "01"],
                  columns = [i for i in "01"])

array3=[[21104 , 2149],
 [ 5963, 17199]]
RF = pd.DataFrame(array3, index = [i for i in "01"],
                  columns = [i for i in "01"])

array4=[[21931 , 1322],
 [ 1603, 21559]]
SVC = pd.DataFrame(array4, index = [i for i in "01"],
                  columns = [i for i in "01"])

array5=[[22034 , 1219],
 [16374 , 6788]]
ETC = pd.DataFrame(array5, index = [i for i in "01"],
                  columns = [i for i in "01"])

array6=[[22034 , 1219],
 [16374,  6788]]
KNN = pd.DataFrame(array6, index = [i for i in "01"],
                  columns = [i for i in "01"])

# %% [code]
i=1
def plot_sub_sentiment(Airline,A):
    sns.set()
    #tmp = rfc.fit(X_train, y_train.ravel())
    sns.heatmap(Airline,annot=True,fmt = "d",linecolor="k",linewidths=3)
    plt.title(A,fontsize=12)

plt.figure(1,figsize=(12, 6),dpi=500)
plt.subplot(231) 
plot_sub_sentiment(LR,'LR')
plt.subplot(232)
plot_sub_sentiment(GBM,'GBM')
plt.subplot(233) 
plot_sub_sentiment(RF,'RF')
plt.subplot(234)
plot_sub_sentiment(SVC,'SVM')
plt.subplot(235) 
plot_sub_sentiment(ETC,'ETC')
plt.subplot(236)
plot_sub_sentiment(KNN,'KNN')

plt.savefig('confHashing.pdf')


# %% [markdown]
# Chi2

# %% [code]
from sklearn.model_selection import train_test_split

X_train1, X_test1, y_train1, y_test1 = train_test_split(X_kbest_features1,data['class'],test_size=0.20, random_state=200,shuffle=True)

# %% [code]
from sklearn.linear_model import LogisticRegression
dt=LogisticRegression(random_state=1000, solver='liblinear',multi_class='ovr',C=3.0)
dtP1=dt.fit(X_train1, y_train1).predict(X_test1)
print(accuracy_score(y_test1,dtP1))
print(classification_report(y_test1,dtP1))
print(confusion_matrix(y_test1,dtP1))

# %% [code]

from sklearn.ensemble import GradientBoostingClassifier
dt = GradientBoostingClassifier(max_depth=200, learning_rate=0.2, n_estimators=50, random_state=52)
dtP1=dt.fit(X_train1, y_train1).predict(X_test1)
print(accuracy_score(y_test1,dtP1))
print(classification_report(y_test1,dtP1))
print(confusion_matrix(y_test1,dtP1))

# %% [code]
from sklearn.ensemble import RandomForestClassifier
dt = RandomForestClassifier(n_estimators=200, max_depth=50) 
dtP1=dt.fit(X_train1, y_train1).predict(X_test1)
print(accuracy_score(y_test1,dtP1))
print(classification_report(y_test1,dtP1))
print(confusion_matrix(y_test1,dtP1))

# %% [code]
from sklearn.svm import LinearSVC
print("SVC")
dt = LinearSVC()
dtP1=dt.fit(X_train1, y_train1).predict(X_test1)
print(accuracy_score(y_test1,dtP1))
print(classification_report(y_test1,dtP1))
print(confusion_matrix(y_test1,dtP1))

# %% [code]
from sklearn.ensemble import ExtraTreesClassifier
print("ETC")
dt = ExtraTreesClassifier(n_estimators=200, random_state=5, max_depth=20)
dtP1=dt.fit(X_train1, y_train1).predict(X_test1)
print(accuracy_score(y_test1,dtP1))
print(classification_report(y_test1,dtP1))
print(confusion_matrix(y_test1,dtP1))

# %% [code]
from sklearn.neighbors import KNeighborsClassifier
dt = KNeighborsClassifier(n_neighbors=3)
dtP1=dt.fit(X_train1, y_train1).predict(X_test1)
print(accuracy_score(y_test1,dtP1))
print(classification_report(y_test1,dtP1))
print(confusion_matrix(y_test1,dtP1))

# %% [code]

array1=[[22123 , 1130],
 [ 2290, 20872]]
LR = pd.DataFrame(array1, index = [i for i in "01"],
                  columns = [i for i in "01"])

array2=[[20617,  2636],
 [ 3175, 19987]]
GBM = pd.DataFrame(array2, index = [i for i in "01"],
                  columns = [i for i in "01"])

array3=[[20890 , 2363],
 [ 3093, 20069]]
RF = pd.DataFrame(array3, index = [i for i in "01"],
                  columns = [i for i in "01"])

array4=[[21981 , 1272],
 [ 2296, 20866]]
SVC = pd.DataFrame(array4, index = [i for i in "01"],
                  columns = [i for i in "01"])

array5=[[21569 , 1684],
 [ 8248 ,14914]]
ETC = pd.DataFrame(array5, index = [i for i in "01"],
                  columns = [i for i in "01"])

array6=[[19604 , 3649],
 [ 8056, 15106]]
KNN = pd.DataFrame(array6, index = [i for i in "01"],
                  columns = [i for i in "01"])

# %% [code]
i=1
def plot_sub_sentiment(Airline,A):
    sns.set()
    #tmp = rfc.fit(X_train, y_train.ravel())
    sns.heatmap(Airline,annot=True,fmt = "d",linecolor="k",linewidths=3)
    plt.title(A,fontsize=12)

plt.figure(1,figsize=(12, 6),dpi=500)
plt.subplot(231) 
plot_sub_sentiment(LR,'LR')
plt.subplot(232)
plot_sub_sentiment(GBM,'GBM')
plt.subplot(233) 
plot_sub_sentiment(RF,'RF')
plt.subplot(234)
plot_sub_sentiment(SVC,'SVM')
plt.subplot(235) 
plot_sub_sentiment(ETC,'ETC')
plt.subplot(236)
plot_sub_sentiment(KNN,'KNN')

plt.savefig('confChi2.pdf')


# %% [markdown]
# PCA

# %% [code]
Xf1=Xf1.astype(int)
from sklearn.decomposition import TruncatedSVD 
pca = TruncatedSVD (n_components=1000)  
pcaf = pca.fit_transform(Xf1)

# %% [code]
from sklearn.model_selection import train_test_split

X_train1, X_test1, y_train1, y_test1 = train_test_split(pcaf,data['class'],test_size=0.20, random_state=200,shuffle=True)

# %% [code]
from sklearn.linear_model import LogisticRegression
dt=LogisticRegression(random_state=1000, solver='liblinear',multi_class='ovr',C=3.0)
dtP1=dt.fit(X_train1, y_train1).predict(X_test1)
print(accuracy_score(y_test1,dtP1))
print(classification_report(y_test1,dtP1))
print(confusion_matrix(y_test1,dtP1))

# %% [code]
from sklearn.ensemble import RandomForestClassifier
dt = RandomForestClassifier(n_estimators=200, max_depth=50) 
dtP1=dt.fit(X_train1, y_train1).predict(X_test1)
print(accuracy_score(y_test1,dtP1))
print(classification_report(y_test1,dtP1))
print(confusion_matrix(y_test1,dtP1))

# %% [code]
from sklearn.svm import LinearSVC
print("SVC")
dt = LinearSVC()
dtP1=dt.fit(X_train1, y_train1).predict(X_test1)
print(accuracy_score(y_test1,dtP1))
print(classification_report(y_test1,dtP1))
print(confusion_matrix(y_test1,dtP1))

# %% [code]
from sklearn.ensemble import ExtraTreesClassifier
print("ETC")
dt = ExtraTreesClassifier(n_estimators=200, random_state=5, max_depth=20)
dtP1=dt.fit(X_train1, y_train1).predict(X_test1)
print(accuracy_score(y_test1,dtP1))
print(classification_report(y_test1,dtP1))
print(confusion_matrix(y_test1,dtP1))

# %% [code]
from sklearn.neighbors import KNeighborsClassifier
dt = KNeighborsClassifier(n_neighbors=3)
dtP1=dt.fit(X_train1, y_train1).predict(X_test1)
print(accuracy_score(y_test1,dtP1))
print(classification_report(y_test1,dtP1))
print(confusion_matrix(y_test1,dtP1))

# %% [code]

from sklearn.ensemble import GradientBoostingClassifier
dt = GradientBoostingClassifier(max_depth=200, learning_rate=0.2, n_estimators=50, random_state=52)
dtP1=dt.fit(X_train1, y_train1).predict(X_test1)
print(accuracy_score(y_test1,dtP1))
print(classification_report(y_test1,dtP1))
print(confusion_matrix(y_test1,dtP1))

# %% [code]

array1=[[21988 , 1265],
 [ 2651, 20511]]
LR = pd.DataFrame(array1, index = [i for i in "01"],
                  columns = [i for i in "01"])

array2=[[19815 , 3438],
 [ 3066, 20096]]
GBM = pd.DataFrame(array2, index = [i for i in "01"],
                  columns = [i for i in "01"])

array3=[[19815 , 3438],
 [ 3066, 20096]]
RF = pd.DataFrame(array3, index = [i for i in "01"],
                  columns = [i for i in "01"])

array4=[[22097  ,1156],
 [ 2944, 20218]]
SVC = pd.DataFrame(array4, index = [i for i in "01"],
                  columns = [i for i in "01"])

array5=[[21155 , 2098],
 [ 8417 ,14745]]
ETC = pd.DataFrame(array5, index = [i for i in "01"],
                  columns = [i for i in "01"])

array6=[[21155 , 2098],
 [ 8417, 14745]]
KNN = pd.DataFrame(array6, index = [i for i in "01"],
                  columns = [i for i in "01"])

# %% [code]
i=1
def plot_sub_sentiment(Airline,A):
    sns.set()
    #tmp = rfc.fit(X_train, y_train.ravel())
    sns.heatmap(Airline,annot=True,fmt = "d",linecolor="k",linewidths=3)
    plt.title(A,fontsize=12)

plt.figure(1,figsize=(12, 6),dpi=500)
plt.subplot(231) 
plot_sub_sentiment(LR,'LR')
plt.subplot(232)
plot_sub_sentiment(GBM,'GBM')
plt.subplot(233) 
plot_sub_sentiment(RF,'RF')
plt.subplot(234)
plot_sub_sentiment(SVC,'SVM')
plt.subplot(235) 
plot_sub_sentiment(ETC,'ETC')
plt.subplot(236)
plot_sub_sentiment(KNN,'KNN')

plt.savefig('confPCA.pdf')


# %% [code]
from sklearn.datasets import load_iris
from sklearn.feature_selection import SelectKBest
from sklearn.feature_selection import chi2
from sklearn.decomposition import PCA
pca = PCA(n_components=3)  
# Create features and target
X = result
y =  y
  
# Convert to categorical data by converting data to integers
X = X.astype(int)
  
# Two features with highest chi-squared statistics are selected
chi2_features = SelectKBest(chi2, k = 3)
X_kbest_features = pca.fit_transform(X)

data['pca-1'] = X_kbest_features[:,0]
data['pca-2'] = X_kbest_features[:,1] 
data['pca-3'] = X_kbest_features[:,2] 

# %% [code]
from sklearn import preprocessing
le = preprocessing.LabelEncoder()
y=le.fit_transform(data["class"])

# %% [code]
threedee = plt.figure(figsize=(5, 4), dpi=300).gca(projection='3d')
import numpy as np
# Creating color map
my_cmap = plt.get_cmap('tab10')
scatter= threedee.scatter(data['pca-1'],data['pca-2'],data['pca-3'],c=y, alpha=1.0, marker=r'o', cmap = my_cmap)
threedee.set_xlabel('Axis 1')
threedee.set_ylabel('Axis 2')
threedee.set_zlabel('Axis 3')
legend1 = threedee.legend(*scatter.legend_elements(),  title="Target")
threedee.add_artist(legend1)
plt.tight_layout(pad=0)
plt.savefig('featureImp40.pdf')
plt.show()

# %% [code]


# %% [code]


# %% [code]


# %% [markdown]
# Deep Learning

# %% [code]
import tensorflow as tf
from tensorflow.keras import Sequential

from tensorflow.keras.layers import Embedding
from tensorflow.keras.models import Model
from tensorflow.keras.layers import Input, LSTM, Dense, Attention, Lambda, Dot, Concatenate,Dropout, Activation

from tensorflow.keras import backend as K

tf.keras.backend.clear_session()

# %% [code]


# %% [code]
import numpy as np # linear algebra

import pandas as pd # data processing, CSV file I/O (e.g. pd.read_csv)
import matplotlib.pyplot as plt
# Input data files are available in the "../input/" directory.
# For example, running this (by clicking run or pressing Shift+Enter) will list the files in the input directory

import os
import glob
import cv2
import tensorflow as tf
from keras import layers
from keras.layers import Dropout , Input, Add, Dense, Activation, ZeroPadding2D, BatchNormalization, Flatten, Conv2D, AveragePooling2D, MaxPooling2D, GlobalMaxPooling2D
from keras.models import Model, load_model
from keras.initializers import glorot_uniform
from sklearn.model_selection import train_test_split
import keras.backend as K
from sklearn.utils import shuffle
# importing all necessary libraries to run the code
import re,string
import numpy as np
import pandas as pd
import keras_metrics
import tensorflow.keras
import matplotlib.pyplot as plt
from nltk.corpus import stopwords
from keras.models import Sequential
from sklearn.model_selection import train_test_split
from keras.layers import Dense, Flatten, LSTM, Conv1D, MaxPooling1D, Dropout, Activation,Embedding
# using the variable sw to hold all stopwords that are in English
sw = stopwords.words('english')

# %% [code]


# %% [code]
from keras import optimizers
import tensorflow.keras
tokenizer = tensorflow.keras.preprocessing.text.Tokenizer(num_words=5000, lower=True,split=' ',filters='!"#$%&()*+,-./:;<=>?@[\\]^_`{|}~\t\n')
tokenizer.fit_on_texts(data["cleanText"].values)
#print(tokenizer.word_index)  # To see the dicstionary
X = tokenizer.texts_to_sequences(data["cleanText"].values)
X = tensorflow.keras.preprocessing.sequence.pad_sequences(X)

Y = pd.get_dummies(data["class"]).values

X_train, X_valid, Y_train, Y_valid = train_test_split(X,Y, test_size = 0.20, random_state =2)
batch_size=128

# %% [code]


# %% [code]

#Deep Learning Network Structure
model_conv = Sequential()
model_conv.add(Embedding(5000,100, input_length=X.shape[1]))
model_conv.add(Conv1D(128, 3, activation='relu'))
model_conv.add(MaxPooling1D(pool_size=3))
model_conv.add(Activation('relu'))
model_conv.add(Dropout(rate=0.5))
model_conv.add(Flatten())
model_conv.add(Dense(32))
model_conv.add(Dense(2, activation='softmax'))
model_conv.compile(loss='binary_crossentropy', optimizer='adam',   metrics=['accuracy','mae','mse',keras_metrics.precision(), keras_metrics.recall(),keras_metrics.f1_score()])
pred=model_conv.fit(X_train, Y_train, batch_size =batch_size, epochs =100, verbose =2,validation_data=(X_valid,Y_valid))
pred

# %% [code]
predict_x=model_conv.predict(X_valid) 
classes_x=np.argmax(predict_x,axis=1)
rounded_labels=np.argmax(Y_valid, axis=1)
print(classification_report(rounded_labels,classes_x))
print(confusion_matrix(rounded_labels,classes_x))

# %% [code]
plt.figure(figsize=(4,3),dpi=300)
plt.plot(pred.history['accuracy'])
plt.plot(pred.history['val_accuracy'])
plt.ylabel('Score',fontsize=11)
plt.xlabel('Epoch',fontsize=11)
plt.legend(['Accuracy', 'Val. Accuracy'], loc='upper right',fontsize=11)
plt.tight_layout(pad=0) 
# Show graphic
plt.savefig('TextCNN.png')
plt.show()

# %% [code]


# %% [code]
predict_x=model_conv.predict(X_valid) 
classes_x=np.argmax(predict_x,axis=1)
rounded_labels=np.argmax(Y_valid, axis=1)
print(classification_report(rounded_labels,classes_x))
print(confusion_matrix(rounded_labels,classes_x))

# %% [code]
plt.figure(figsize=(4,3),dpi=300)
plt.plot(pred.history['accuracy'])
plt.plot(pred.history['val_accuracy'])
plt.ylabel('Score',fontsize=11)
plt.xlabel('Epoch',fontsize=11)
plt.legend(['Accuracy', 'Val. Accuracy'], loc='upper right',fontsize=11)
plt.tight_layout(pad=0) 
# Show graphic
plt.savefig('TextLSTM.png')
plt.show()

# %% [code]


# %% [code]
import time
start_time = time.time()

#Deep Learning Network Structure
model_conv = Sequential()
model_conv.add(Embedding(5000,100, input_length=result.shape[1]))
model_conv.add(Dropout(0.5))
model_conv.add(layers.GRU(8, return_sequences=True))
model_conv.add(layers.SimpleRNN(32))
model_conv.add(Dense(32))
model_conv.add(Dense(2, activation='softmax'))
model_conv.compile(loss='binary_crossentropy', optimizer='adam',   metrics=['accuracy','mae','mse',keras_metrics.precision(), keras_metrics.recall(),keras_metrics.f1_score()])
batch_size=16
#Here we train the Network.
pred1=model_conv.fit(X_train, Y_train, batch_size =batch_size, epochs =100, verbose =2,validation_data=(X_valid,Y_valid))
pred1

print("--- %s seconds ---" % (time.time() - start_time))

# %% [code]
predict_x=model_conv.predict(X_valid) 
classes_x=np.argmax(predict_x,axis=1)
rounded_labels=np.argmax(Y_valid, axis=1)
print(classification_report(rounded_labels,classes_x))
print(confusion_matrix(rounded_labels,classes_x))

# %% [code]
plt.figure(figsize=(4,3),dpi=300)
plt.plot(pred1.history['accuracy'])
plt.plot(pred1.history['val_accuracy'])
plt.ylabel('Score',fontsize=11)
plt.xlabel('Epoch',fontsize=11)
plt.legend(['Accuracy', 'Val. Accuracy'], loc='upper right',fontsize=11)
plt.tight_layout(pad=0) 
# Show graphic
plt.savefig('TextGRU.png')
plt.show()

# %% [code]


# %% [code]


# %% [code]

#Deep Learning Network Structure
model_conv = Sequential()
model_conv.add(Embedding(5000,100, input_length=result.shape[1]))
model_conv.add(Dropout(0.5))
model_conv.add(LSTM(100))
model_conv.add(Dense(32))
model_conv.add(Dense(2, activation='softmax'))
model_conv.compile(loss='binary_crossentropy', optimizer='adam',   metrics=['accuracy','mae','mse',keras_metrics.precision(), keras_metrics.recall(),keras_metrics.f1_score()])
batch_size=16
#Here we train the Network.
pred1=model_conv.fit(X_train, Y_train, batch_size =batch_size, epochs =100, verbose =2,validation_data=(X_valid,Y_valid))
pred1


# %% [code]
predict_x=model_conv.predict(X_valid) 
classes_x=np.argmax(predict_x,axis=1)
rounded_labels=np.argmax(Y_valid, axis=1)
print(classification_report(rounded_labels,classes_x))
print(confusion_matrix(rounded_labels,classes_x))

# %% [code]
plt.figure(figsize=(4,3),dpi=300)
plt.plot(pred1.history['accuracy'])
plt.plot(pred1.history['val_accuracy'])
plt.ylabel('Score',fontsize=11)
plt.xlabel('Epoch',fontsize=11)
plt.legend(['Accuracy', 'Val. Accuracy'], loc='upper right',fontsize=11)
plt.tight_layout(pad=0) 
# Show graphic
plt.savefig('TextLSTM.png')
plt.show()

# %% [code]


# %% [markdown]
# Other Sudies

# %% [code]
import time
start_time = time.time()

#Deep Learning Network Structure
model_conv = Sequential()
model_conv.add(Embedding(5000,100, input_length=result.shape[1]))
model_conv.add(Dropout(0.5))
model_conv.add(LSTM(100, return_sequences=True))
model_conv.add(layers.GRU(100, return_sequences=True))
model_conv.add(layers.SimpleRNN(32))
model_conv.add(Dense(32))
model_conv.add(Dense(2, activation='softmax'))
model_conv.compile(loss='binary_crossentropy', optimizer='adam',   metrics=['accuracy','mae','mse',keras_metrics.precision(), keras_metrics.recall(),keras_metrics.f1_score()])
batch_size=16
#Here we train the Network.
pred1=model_conv.fit(X_train, Y_train, batch_size =batch_size, epochs =100, verbose =2,validation_data=(X_valid,Y_valid))
pred1

print("--- %s seconds ---" % (time.time() - start_time))

# %% [code]
predict_x=model_conv.predict(X_valid) 
classes_x=np.argmax(predict_x,axis=1)
rounded_labels=np.argmax(Y_valid, axis=1)
print(classification_report(rounded_labels,classes_x))
print(confusion_matrix(rounded_labels,classes_x))

# %% [code]


# %% [code]
from keras import optimizers
#Deep Learning Network Structure
model = Sequential()
model.add(Embedding(5000,100, input_length=X.shape[1]))
model.add(Dropout(0.5))
model.add(layers.Bidirectional(layers.LSTM(64, return_sequences=True), input_shape=(5, 10)))
model.add(layers.Bidirectional(layers.LSTM(32)))
model.add(Dense(32))
model.add(Dense(2, activation='softmax'))
model.compile(loss='binary_crossentropy', optimizer='adam',   metrics=['accuracy','mae','mse',keras_metrics.precision(), keras_metrics.recall(),keras_metrics.f1_score()])
batch_size=16
#Here we train the Network.
pred1=model.fit(X_train, Y_train, batch_size =batch_size, epochs =100, verbose =2,validation_data=(X_valid,Y_valid))
pred1

# %% [code]
predict_x=model.predict(X_valid) 
classes_x=np.argmax(predict_x,axis=1)
rounded_labels=np.argmax(Y_valid, axis=1)
print(classification_report(rounded_labels,classes_x))
print(confusion_matrix(rounded_labels,classes_x))

# %% [code]
